# Supplementary material for: How well are we translating biofilm research from bench-side to bedside?
Source: Biofilm. 2020 Jun 5;2:100028. doi: 10.1016/j.bioflm.2020.100028 (PMC7798461; doi:10.1016/j.bioflm.2020.100028)
Supplement: Multimedia component 1 [file mmc1.xlsx]

## Sheet: Sheet1
Supplemental Table 1. Numbers of publications in Pubmed generated from different search queries
	Year	Search query: "antibiofilm" OR "anti-biofilm" in the title or abstract	Search query: "biofilm control" OR "biofilm inhibitor" OR "biofilm interference" OR "biofilm removal" in the title or abstract
	2019	781	82
	2018	662	89
	2017	603	97
	2016	448	83
	2015	386	80
	2014	298	56
	2013	203	46
	2012	155	40
	2011	93	43
	2010	72	36
	2009	41	22
	2008	40	16
	2007	16	13
	2006	12	9
	2005	9	10
	2004	6	9
	2003	5	7
	2002	2	5
	2001	4	3
	2000	2	6
	1999	2	1
	1997	0	2
	1996	0	1
	1995	1	3
	1994	2	0
	1992	0	1
	1991	0	1
	1985	0	1
	1984	0	1
	1983	0	1
