# Supplementary material for: How well are we translating biofilm research from bench-side to bedside?
Source: Biofilm. 2020 Jun 5;2:100028. doi: 10.1016/j.bioflm.2020.100028 (PMC7798461; doi:10.1016/j.bioflm.2020.100028)
Supplement: Multimedia component 3 [file mmc3.xlsx]

## Sheet: Sheet1
Supplemental Table 3. Biofilm patent holders
	Assignee	Patents
	KANE BIOTECH	13
	HARVARD UNIVERSITY	9
	NOVABIOTICS	9
	KATHOLIEKE UNIVERSITEIT LEUVEN	8
	MICROBION	8
	UNIVERSITY OF CALIFORNIA	8
	ARROW INT	7
	B S ABDUR RAHMAN CRESCENT INST OF SCI & TECH	7
	NORTH CAROLINA STATE UNIVERSITY	7
	TEMPLE UNIVERSITY	7
	VILLANOVA UNIVERSITY	7
	UNIV OF FLORIDA RES FOUND	6
	UNIVERSITY OF TEXAS	6
	BAR-ILAN UNIVERSITY	5
	COLGATE-PALMOLIVE	5
	CURZA GLOBAL	5
	LOS ALAMOS NATIONAL SECURITY	5
	MEDTRADE PROD	5
	UNIV OF UTAH RES FOUND	5
	UNIVERSITY OF ROCHESTER	5
	ALPHANOSOS S AS	4
	CONTRAFECT CORP	4
	DREXEL UNIVERSITY	4
	ORAL HEALTH AUSTRALIA	4
	SHARON LAB LTD	4
	TECHNION RES & DEV FOUND	4
	ACADEMISCH ZIEKENHUIS	3
	DESTINY PHARMA	3
	ELIGO BIOSCI	3
	HADASIT MEDICAL RES SERVICES & DEVMENT	3
	HYPROTEK	3
	INSTITUT PASTEUR	3
	KATHOLIEKE UNIV LEUVEN KU LEUVEN RES & DEV	3
	MR U B BOLMAL	3
	NEW SOUTH INNOVATIONS	3
	OHIO STATE INNOVATION FOUND	3
	QUORUM INNOVATIONS	3
	RICE UNIVERSITY	3
	UNIVERESITY OF ANTWERP	3
	UNIVERSITY OF BRITISH COLUMBIA	3
	WINTHROP UNIV HOSPITAL	3
	YISSUM RESEARCH DEVELOPMENT COMPANY OF THE HEBREW UNIVERSITY	3
	YUNIBAASHITEI OBU MEDEISHIN ANDO DENTEISUTORII OBU NYUUJAAJII	3
	ABBOTT NICHOLAS	2
	ACADEMISCH MEDISH CT	2
	AEQUOR INC	2
	ALGIPHARMA	2
	BAR ILAN RES & DEV	2
	BASF	2
	BIOCLENZ PH LLC	2
	BIOVENTURES LLC	2
	BONALIVE BIOMATERIALS	2
	BURZELL CYNTHIA K	2
	CARMEL OLEFINS	2
	CASE WESTERN RESERVE UNIVERSITY	2
	CREMONA CHRISTIAN	2
	DENTSPLY SIRONA	2
	DIXIE STATE UNIVERSITY	2
	DR DIVYATA KOHLI	2
	DR KANWAL RAJ	2
	DR SHWETA SHIVAYOGI HUGAR	2
	GANGAGEN	2
	GHENT UNIVERSITY	2
	I N S E R M INST NAT DE LA SANTE & DE LA RECH MEDICALE	2
	INDIANA UNIV RES TECH	2
	INNOVATIVE TECH	2
	JAMES MADISON INNOVATIONS	2
	JOHNS HOPKINS UNIVERSITY	2
	MELIPHARM	2
	MHI HEALTH DEVICES	2
	MICROPURE	2
	NOBIO LTD	2
	PROCTER & GAMBLE	2
	RES INST AT NATIONWIDE CHILDRENS HOSPITAL	2
	ROCKEFELLER UNIVERSITY	2
	RUTGERS UNIVERSITY	2
	SAPIENZA UNIVERSITY OF ROME	2
	SINOPSYS SURGICAL	2
	SYACT	2
	TEL HASHOMER MEDICAL RES INFRASTRUCTURE & SERVICES	2
	THE RES FOUND FOR THE STATE OF UNIVERSITY OF NEW YORK	2
	UNIV OF KENTUCKY RES FOUND	2
	UNIV OF NEBRASKA LINCOLN	2
	UNIVERSITY OF CINCINNATI	2
	UNIVERSITY OF MARYLAND	2
	UNIVERSITY OF MICHIGAN	2
	UNIVERSITY OF NORTH CAROLINA	2
	UNIVERSITY OF NORTH TEXAS	2
	VERICOM	2
	ZAMBION	2
	5D HEALTH PROTECTION GRP LTD	1
	ABNOUSI FREDDY	1
	ABOCA S P A SOC AGRI	1
	AERTS JEAN MARIE	1
	AKA TECH	1
	AMICOAT AS	1
	ANSARI AKHTER H	1
	ARIZONA BOARD OF REGENTS	1
	ARIZONA BOARD OF REGENTS ACTING FOR & ON BEHALF OF NORTHERN ARIZONA UNIV	1
	ARMIJO LEISHA MARIE	1
