# Supplementary material for: How well are we translating biofilm research from bench-side to bedside?
Source: Biofilm. 2020 Jun 5;2:100028. doi: 10.1016/j.bioflm.2020.100028 (PMC7798461; doi:10.1016/j.bioflm.2020.100028)
Supplement: Multimedia component 4 [file mmc4.xlsx]

## Sheet: Sheet1
Supplemental Table 4. Biofilm clinical trials
	Not applicable or not indicated
	Early Phase 1
	Phase 1
	Phase 2
	Phase 3
	Phase 4
	Study Title	Conditions	Interventions	Study Start	Locations
1	Study of the Composition of Dental Plaque	Dental Caries, Dental Plaque, Periodontal Disease		1998-06-19	National Institutes of Health Clinical Center, 9000 Rockville Pike, Bethesda, Maryland, United States
2	E. Coli for Prevention of Catheter UTI in SCI Patients	Urinary Tract Infection(UTI)	Device: Insertion of a urinary catheter coated with benign E. coli	2003-11-01	Michael E. DeBakey Veterans Affairs Medical Center, Houston, Texas, United States
3	Standard vs. Biofilm Susceptibility Testing in Cystic Fibrosis (CF)	Cystic Fibrosis, Chronic Bronchitis	Drug: IV amikacin, PO azithromycin, IV ceftazidime, (and 5 more...)	2004-03-01	University of Iowa, Iowa City, Iowa, United States; Washington University St. Louis, St. Louis, Missouri, United States; University of Cincinnati, Cincinnati, Ohio, United States; (and 5 more...)
4	Collection of Dental Plaque and Saliva for Studies of Bacterial Colonization of Teeth	Healthy		2004-12-02	National Institutes of Health Clinical Center, 9000 Rockville Pike, Bethesda, Maryland, United States
5	Surface Roughness of a Dental Restorative Material and Biofilm Formation	Diabetic, Antibiotic Intake	Procedure: dental restorative material surface preparation	2005-01-01	Hadassah Medical Organization, Jerusalem, Israel
6	A Protocol for the Use of Chlorhexidine Gluconate Saturation for the Reduction of Dental Biofilm Formation on Polymethylmethacrylate Restoration	Dental Plaque	Procedure: saturation of polymethylmethacrylate with chlorhexidine gluconate to reduce in vivo plaque formation	2005-01-01	Hadassah Medical Organization, Jerusalem, Israel
7	Heat Disinfection of HD Water Treatment System in Hemodialysis Patients	All Cause Mortality	Device: CWP 103H (Gambro, Sweden): a heat disinfection device	2005-03-01	Taipei Veterans General Hospital, Taipei, Taiwan
8	Assessment of Drug-eluting Ureteral Stent on Bacterial Adherence and Biofilm Formation	Renal Calculi, Ureteral Obstruction	Device: Ureteral Stent	2005-11-01	Urology, St. Joseph's Hospital, London, Ontario, Canada
9	Topical Nitric Oxide Trial in Chronic Non-Healing Wounds	Chronic Ulcer of Lower Extremity	Drug: Nitric Oxide	2005-12-01	Loma Linda University Medical Center, Loma Linda, California, United States
10	Effect of Calcium Glycerophosphate (CaGP) - Fluoride Dentifrice on Dental Biofilm pH	Dental Caries	Drug: calcium glycerophosphate, no active ingredient, fluoride, CAGP + fluoride	2006-01-01	Health Science Centre at the Federal University of Paraiba, Joao Pessoa, Paraiba, Brazil
11	Coated Endotracheal Tube and Mucus Shaver to Prevent Hospital-Acquired Infections	Infection	Behavioral: Prolonged Mechanical Ventilation	2006-01-27	Hospital San Gerardo di Monza, University of Bicocca Monza, Milan, Italy
12	Sonication of Explanted Breast Implants for Detection of Subclinical Infection	Implants, Breast		2006-02-01
13	Effect of Provisional-Crown Surface Coating on Biofilm Formation	Dental Plaque	Procedure: coating a dental restoration material ,polymethylmethacrylate, with liquid polish resin	2006-09-01	Hadassah Medical Organization, Jerusalem,, Israel
14	A Novel Catheter Lock Solution for Treatment of Tunneled Hemodialysis Catheter-Associated Bacteremia	End-Stage Renal Disease, Hemodialysis Catheter-associated Infection	Drug: catheter lock solution consisting of N-acetylcystein, tigecycline and heparin	2006-10-01	Ben Taub General Hospital, Houston, Texas, United States; Michael E. DeBakey VA Medical Center, Houston, Texas, United States; The Methodist Hospital, Houston, Texas, United States
15	Colonizing Neurogenic Bladders With Benign Flora	Spinal Cord Injury, Urinary Tract Infection	Biological: Insertion of urinary catheters coated with E. coli 83972	2006-10-01	Michael E DeBakey VA Medical Center, Houston, Texas, United States
16	Collection of Samples for the Evaluation of Wound Biofilm in Acute and Chronic Wounds	Wounds	Other: no treatment	2006-12-01	Southwest Regional Wound Care Center, Lubbock, Texas, United States
17	a Clinical Study.the Effect of Addition of Insoluble Antibacterial Nanoparticles(IABN) in Resin Base Provisional Cement	Oral Rehabilitaiton, Caries, Periodontitis		2007-02-01	Hadassah Medical Organization, Jerusalem,, Israel
18	Ex Vivo Microbiological Assessment of an Anti-biofilm Catheter in Acute Dialysis Application	Hemodialysis	Device: GamCath® central venous catheter, GamCath Dolphin® Protect central venous catheter	2007-08-01	Universitaetsklinikum Tuebingen, Tuebingen, Germany
19	The Immune Reactivity of Biofilms in Vaginal Mesh Erosion.	Uterine Prolapse, Urinary Incontinence, Fecal Incontinence	Procedure: excision of the protruding mesh and its surrounding vaginal tissue	2007-08-01	Chang Gung Memorial Hospital, Gueishan, Taoyuan, Taiwan
20	A Castor Bean Solution for Cleaning Dentures	Prostheses-related Infections	Other: Physiological solution, Sodium hypochlorite, Alkaline Peroxide, Castor bean solution	2008-03-01
21	Removal of Endotracheal Tube Secretions Comprehensively Until Extubation	Mechanical Ventilation, Pneumonia	Device: CAM (Complete Airway Management) Catheters	2008-04-01	Saint Francis Medical Center, Cape Girardeau, Missouri, United States
22	Evaluation of Surface Acoustics Ultrasound Device for the Treatment of Patients With Percutaneous Nephrostomy Catheters	Urinary Tract Infection		2008-08-01	Assaf Harofeh MC, Zerifin, Isarel, Israel
23	Use of a Biofilm Antimicrobial Susceptibility Assay to Guide Antibiotic Therapy	Cystic Fibrosis	Other: Conventional antimicrobial susceptibility testing, Biofilm antimicrobial susceptibility testing	2008-11-01	BC Children's Hospital; Vancouver, British Columbia, Canada; St. Paul's Hospital, Vancouver, British Columbia, Canada; Hamilton Health Sciences, Hamilton, Ontario, Canada; (and 2 more...)
24	Antimicrobial Resistance of Bacteria in Burn Patients	Burns		2008-11-01	University Medical Center, Lubbock, Texas, United States
25	Capacity of Biofilm Removal and Gingival Abrasion After Utilization Medium and Soft Toothbrushes	Biofilm Removal, Gingival Abrasion	Device: Two kind toothbrushes	2009-01-01	Franciscan Universtity center, Santa Maria, RS, Brazil
26	Study of Growing Biofilm by an Antiplaque Mouthrinse	Dental Plaque	Drug: mouthrinse (Grape Seed Extract + nicomethanol fluorhydrate)	2009-02-01	CHU de Bordeaux - Hôpital ST André - 1 rue Jean Burguet, Bordeaux, France
27	Clinical Validation of a 'Hand-held' Fluorescence Digital Imaging Device for Wound Care Applications	Wounds		2009-02-01	University Health Network, Toronto, Ontario, Canada
28	Salivary Inflammatory Biomarkers: Predictors & Comparative Effects of Sonicare/Elite-Flexcare in Stages of Perio Disease	Inflammation, Periodontitis	Other: Sonicare/Elite-Flexcare Toothbrush, Manual Toothbrush	2009-04-01	The University of North Carolina at Chapel Hill School of Dentistry, Chapel Hill, North Carolina, United States
29	Clinical Study to Improve Diagnosis and Treatment of Sinusitis	Chronic Sinusitis		2009-08-01	The Ohio State University, Columbus, Ohio, United States
30	Comparison of Infection Rates Among Patients Using Two Catheter Access Devices	Catheter-Related Infections, Bacteremia		2009-11-01	Emory University Hospital, Atlanta, Georgia, United States
31	Evaluating the Effectiveness of the Tongue Cleaner in Critical Patients	Oral Infection, Ventilator-associated Pneumonia	Device: Tongue cleaner	2010-01-01	Hospital Santa Cruz, São Paulo, Brazil
32	Chronic Rhinosinusitis: Biochemical Markers and Biofilm	Chronic Rhinosinusitis	Procedure: biopsy	2010-04-01	Ahus, Lørenskog, Akershus, Norway
33	Prevalence of Mucosal Biofilm Formations in Adenoidectomy Specimens	Chronic Serous Otitis Media, Simple or Unspecified	Procedure: With chronic middle ear effusion, Without chronic middle ear effusion	2010-07-01	Hôpital ROBERT DEBRE - ORL Pédiatrique, Paris, France
34	MIST Therapy's Effectiveness in Wound Bed Preparation and Role of Bacterial Biofilm in Chronic, Non-healing Wounds	Chronic Nonhealing Wounds	Device: MIST Therapy, Standard of Care	2011-04-01
35	RATNO, Reducing Antibiotic Tolerance Using Nitric Oxide in CF - a Phase 2 Pilot Study	Cystic Fibrosis	Drug: Nitric Oxide, Control	2011-05-01	University Southampton NHS Foundation Trust, Southampton, Hampshire, United Kingdom
36	Increased Re-eradication Rate of Helicobacter Pylori by Adding N-acetylcystein or Metronidazole to the Triple Therapy	Bacterial Infection Due to Helicobacter Pylori (H. Pylori)	Drug: 10RAC+acetylcystein, 10RAC+metronidazole	2011-06-01	Buddhist Tzu Chi General Hospital, Hualien, Taiwan
37	In Vivo Study of Sucrose and Liquid Oral Pediatric Medicines of Long-term Effect on Dental Biofilm pH	Dental Biofilm pH	Other: G1, G2 and G3, G4 and G5	2011-08-01	Federal University of Paraíba, João Pessoa, Paraíba, Brazil
38	Effect of Probiotics Containing Yogurts on the Composition of Biofilms in Patients Under Orthodontic Treatment	Dental Caries, Oral Health	Dietary Supplement: Yogurt containing probiotics, Placebo yogurt	2011-08-01	Graduate Program in Dentistry, Federal University of Pelotas, Pelotas, RS, Brazil
39	Evaluation of Sodium Hypochlorite as a Denture Cleanser	Problems With Dentures	Other: Sodium hypochlorite immersion	2011-08-01	School of Dentistry of Piracicaba, UNICAMP, Piracicaba, São Paulo, Brazil
40	Biofilm Formation in Staphylococcus Epidermidis Associated Implant Infections	Staphylococcal Infections		2011-11-01	BG Unfallklinik Murnau, Murnau, Bavaria, Germany
41	Staphylokinase and ABO Group Phenotype: New Players in Staphylococcus Aureus Implant-associated Infections Development	Staphylococcal Infection	Other: IAI infection, Staphylococcus aureus nasal carriage infection	2012-02-01
42	Mouthwash of Pomegranate Against Biofilm and Gingival Inflammation in School Children	Gingivitis	Drug: Punica granatum Linn., chlorhexidine	2012-03-01	Universidade Estadual Da Paraiba, Campina Grande, Paraiba, Brazil
43	Characterisation of Biofilm of the Chronic Wounds	Chronic Wounds	Biological: 1 clinical examination of the wound, 1 sample taken with the curette, 1 sample by swabbing	2012-05-01	Chu Montpellier, Montpellier, France; Institut Curie, Paris, France; Hopital Rothschild, Paris, France
44	Effect of Supragingival Control Versus Supra- and Subgingival Control in the Periodontal Health During the Maintenance	Periodontitis	Procedure: Group 1 - Supragingival biofilm control, Procedure: Group 2 - Supra- and subgingival biofilm control	2012-05-01	School of Dentistry, Federal University of Rio Grande do Sul, Porto Alegre, RS, Brazil
45	Sterilizing Effects of the Erbium:YAG Laser Upon Metal Implants	Orthopedic Devices Associated With Misadventures, Prosthetic and Other Implants, Materials and Accessory Devices		2012-07-01	University Clinic of Traumatology, Medical University of Vienna, Vienna, Austria
46	Effectiveness of Hygiene Solutions on Denture Biofilm	Stomatitis	Other: S1, S2, S3, S4	2012-08-01
47	Bacterial Interference for Prevention of Catheter-Associated UTI: Geriatric Pilot Study	Urinary Tract Infection	Device: E. coli 83972 coated urinary catheter	2012-08-01	Michael E. DeBakey VA Medical Center, Houston, TX, United States
48	Antiplaque Effect of Essential Oils and 0.2% Chlorhexidine on an in Situ Model of Oral Biofilm Growth.	Oral Biofilm, Mouthwash, Periodontitis	Drug: Essential oils, 0.2% chlorhexidine	2012-09-01	Faculty of Medicine and Dentistry of the University of Santiago de Compostela, Santiago de Compostela, A Coruña, Spain
49	Bacterial Arrangement on the Teeth	Dental Plaque, Oral Health, Periodontal Disease and Caries, Periodontal Disease		2012-10-20	National Institutes of Health Clinical Center, 9000 Rockville Pike, Bethesda, Maryland, United States
50	Viral Biofilms: Hijacking T Cell Extracellular Matrix to Regulate HIV-1 Spread?	HIV Infection	Other: Blood sample	2013-01-01	Service de Médecine Interne, CHU Kremlin-Bicêtre, Le Kremlin Bicêtre, France
51	Immunological Interaction Between the Host and Candida Albicans Biofilm	Candidiasis		2013-03-01	Universitair Ziekenhuis Leuven, Leuven, Flemish Brabant, Belgium
52	A Prospective Analysis of Biofilm in Urinary Catheters Study	Urinary Incontinence		2013-03-01	Southwest Regional Wound Care Center, Lubbock, Texas, United States
53	Microbial Evaluation of Denture Cleaning and Overnight Storage	Denture Hygiene	Other: denture brushing with water and soap, ultrasonic denture cleaning, cleansing tablet	2013-04-01
54	Evaluation of a Closed Suction System to Remove Secretions From the Endotracheal Tube	Intubation, Expected Duration of Ventilation > 48h	Device: Airway medix closed suction system, standard closed suctioning systems	2013-04-01	Azienda Ospedaliera San Gerardo, Monza, Italy
55	Efficacy of a Triclosan Formulation to Control the Initial Subgingival Biofilm Formation	Dental Plaque	Other: Test - Using of a suspension containing Triclosan, Using of a suspension without Triclosan	2013-05-01	Dentistry Faculty, Federal University of Rio Grande do Sul, Porto Alegre, Rio Grande do Sul, Brazil
56	V.A.C. VeraFlo™ Instillation Therapy vs V.A.C. Ulta™ Therapy on Biofilm in Chronically Infected Wounds	Lower Extremity Wound Infected, Venous Stasis Ulcers	Device: VAC VeraFlo with Dakins Instillation, VAC Ulta Therapy	2013-11-01	St. Luke's-Roosevelt Hospital Center, New York, New York, United States
57	Catheter Biofilm Microbiome in Infected Neonatal Catheters.	Catheter-associated Bloodstream Infections (CLABSI)	Other: Sample collection	2013-11-01	Texas Children's Hospital, Houston, Texas, United States
58	Assessment of the Impact of Probiotics on Biofilm Formation on Removable Acrylic Dentures	Mandibular Prosthesis User	Drug: PIP toothbrush cleaner® (Chrisal, Lommel, Belgium), Corega Tabs Anti-bacteria®, Water	2014-04-01	Department of Oral Health Sciences, Leuven, Belgium
59	MICRO Study: Detecting Bacterial Infections Related to Orthopaedic Surgical Implants	Open Reduction and Internal Fixation of Extremity Fractures	Diagnostic Test: Blood draw	2014-04-01	University of Maryland, Shock Trauma Center, Baltimore, Maryland, United States
60	Biofilm Formation on Different Endotracheal Tube Materials	Respiratory Insufficiency, Ventilator-associated Pneumonia	Device: Endotracheal tube	2014-04-01	Intensive Care Unit, Lund University Hospital, Lund, Sweden
61	Biofilm Investigation on Bearing Components of Explanted Hip Joint Prosthesis	Sonication, Total Hip Replacement, Biofilm	Other: Sonication	2014-06-01	Charité Universitätsmedizin Berlin, Berlin, Germany
62	Non-Invasive Oral Biofilm Characterization	Gingivitis	Device: optical measurements	2014-06-01	Beckman Laser Institute, Irvine, California, United States
63	Efficacy Study on Silver-coated ETT Cleaned With a Novel Device	Ventilator Associated Pneumonia, Critically Ill	Device: ETT cleaning maneuver	2014-06-01	Massachusetts General Hospital, Boston, Massachusetts, United States
64	Treatment of Chronic Wound Biofilms	Chronic Wound, Venous Insufficiency, Biofilms	Biological: Esp protein	2014-07-01	Wound Healing Clinic,Vancouver General Hospital - Gordon and Leslie Diamond Health Care Centre, Vancouver, British Columbia, Canada
65	A RCT to Compare the Effects of Two Wound Products on Biofilm Disruption in DFUs	Diabetic Foot Ulcer	Device: Iodosorb, Solosite gel	2014-08-01	St Lukes Roosevelt Hospital, New York, New York, United States
66	Clinical and Laboratorial Evaluation of the Desinfection Solutions in Candida Species From Total Prostheses and Palate of Total Edentulous.	Candidiasis, Biofilms, Candida Infection	Other: Disinfection Protocol	2014-09-01
67	Nanosilver Fluoride to Prevent Dental Biofilms Growth	Dental Caries	Drug: nanosilver fluoride	2014-09-01	Escola Municipal Anita Trigueiro do Valle, João Pessoa, Paraíba, Brazil
68	Efficacy of Propolis Varnish Against Oral Biofilm	Streptococcal Infections, Saliva Altered	Other: Propolis varnish	2014-09-01
69	Methodology Antiseptic Application, Influence on Oral Biofilm.	Oral Biofilm, Periodontitis, Gingivitis	Drug: essential oils, immersion, Chlorhexidine, immersion, essential oils, mouthwash, (and 4 more...)	2014-10-01	University of Santiago de Compostela, Santiago de Compostela, A Coruña, Spain
70	The Effect of Aquacel® Ag+ Extra Dressing on Wound Biofilms	Diabetes, Chronic Foot Wounds	Device: Aquacel® Ag+ Extra	2014-10-01	Manchester Diabetes Centre, Manchester, United Kingdom
71	Larval Debridement Therapy Versus Sharp Debridement to Remove Biofilm	Lower Extremity or Diabetic Foot Ulcers, Bacterial Infection	Device: Larval Debridement Therapy; Procedure: Bedside Sharp Debridement	2015-01-01	North Florida Regional Medical Center, Gainesville, Florida, United States; North Florida / South Georgia Veterans Health System, Gainesville, Florida, United States
72	Effectiveness of Black Tea Mouthwash on Plaque Formation	Gingivitis	Dietary Supplement: Black Tea, Green Tea; Drug: 0.12% Chlorhexidine Mouthwash.	2015-02-01	Sri Hasanamba Dental College and Hospital, Hassan, Karnataka, India
73	Long-term Release of Fluoride Formed on Enamel by Fluoride Gel or Varnish to Biofilm Fluid	Dental Caries	Drug: 5% sodium fluoride varnish, 1.23% sodium fluoride acidic gel	2015-04-01	Unochapecó, Chapecó, Santa Catarina, Brazil
74	Evaluation of the Antibiofilmogramme Test During Orthopaedic Device-Related Infection	Prosthetic Joint Infection, Staphylococcus Aureus, Biofilm	Diagnostic Test: Antibiofilmogramme	2015-06-01	Hospices Civils de Lyon, Lyon, France
75	Efficacy of Two Chlorhexidine Solutions to Control the Initial Subgingival Biofilm Formation	Dental Plaque	Drug: 0.12% Clorhexidine with alcohol, placebo, 0.12% Clorhexidine without alcohol	2015-07-01	University of Rio Grande do Sul, Porto Alegre, Rio Grande do Sul, Brazil
76	Quaternary Ammonium Methacryloxy Silicate-containing Acrylic Resin	Oral Health	Device: QAMS-containing PMMA, QAMS-free PMMA	2015-07-01	School and Hospital of Stomatology, Wuhan University, Wuhan, Hubei, China
77	Comparison of Biofilm Characteristics Between an in Situ Biofilm Model of Supragingival Plaque and Natural Teeth	Biofilm, Dental Plaque	Other: Toothbrushing	2015-09-01	Univeristy of Santiago de Compostela, Faculty of Dentistry, Santiago de Compostela, Galicia/ A Coruña, Spain
78	Mixed-species Biofilms and Silicone Device Longevity	Total Laryngectomy Patients Who Use Voice Prostheses		2015-09-01	University of Aberdeen, Aberdeen, Aberdeenshire, United Kingdom
79	Snuff Use, Smoking, Periodontal Health and Premature Death: 30-year Study	Tobacco Use, Periodontitis	Other: Epidemiological study	2016-01-01
80	Corynebacterium Spp Bone and Joint Infection: Retrospective Study of Microbiological, Diagnostic and Therapeutic Features	Corynebacterium Infections		2016-06-01	Centre de reference des infections ostéo-articulaires- Hôpital de la Croix Rousse, Lyon, France
81	Biofilms on Short-term Indwelling Ureteral Stents	Ureteral Catheterization, Biofilm, Morbidity	Other: Stent examination, urinary analysis, USSQ questionnaire	2016-07-01	Urological Department, Cantonal Hospital of St. Gallen, St. Gallen, Saint Gallen, Switzerland
82	Assessment of Longterm Ureteral Stenting	Longterm Indwelling Ureteral Stent	Other: Stent examination, urinary analysis, USSQ questionnaire	2016-07-01	Urological Department, Cantonal Hospital of St. Gallen, St. Gallen, Switzerland
83	Shifts in the Oral Biofilm of Patients With Known Oral Health Risk Factors	Dental Caries, Gingivitis		2016-08-01	UNC School of Dentistry, Chapel Hill, North Carolina, United States
84	Does Micropattern on Urinary Catheter Surface Reduce Urinary Tract Infections?	Catheter Associated Urinary Tract Infections	Device: Sharklet Catheter insertion, Silicone Foley Catheter insertion	2016-08-01	Jahn Ferenc South Pest Teaching Hospital, Budapest, Hungary
85	Salivary Bacterial Associations to Short Term Discontinuation of Self-performed Oral Hygiene	Mouth Diseases	Procedure: Oral hygiene discontinuation group	2016-09-01
86	Immediate Effect and Substantivity of the Essential Oils Without Alcohol on the Oral Biofilm in Situ	Biofilms, Substantivity, Oils, Essential	Drug: essential oils, essential oils without mouthwash, sterile water	2016-10-01
87	Antiplaque Effect of Essential Oils With and Without Alcochol on an in Situ Model of Oral Biofilm Growth	Biofilms, Oils, Essential, Periodontitis	Drug: Essential oils, Essential oils without alcohol, Sterile water	2016-11-01
88	Prospective PuraPly™ AM Case Series Study	Pressure Ulcers, Venous Ulcers, Diabetic Ulcers, (and 2 more...)	Device: PuraPly™ Antimicrobial Wound Matrix	2016-11-01	Northwell Health, Inc., Lake Success, New York, United States
89	Efficacy of a Rinse Containing Sea Salt and Lysozyme on Biofilm and Gingival Health	Chronic Gingivitis, Chronic Gingivitis, Plaque Induced	Other: Sea Salt Mouth Rinse, Standardized Oral Health Practices	2016-11-07	College of Dentistry, University of Saskatchewan, Saskatoon, Saskatchewan, Canada
90	Biofilm Infection in Adults and Children Burn Injury	Thermal Burn, Wound	Device: Procellera	2017-01-01	University Hospital East, Columbus, Ohio, United States; Davis Heart and Lung Research Institute, Columbus, Ohio, United States; The Ohio State University/Ohio State University Wexner, Columbus, Ohio, United States Medical Center; Martha Morehouse Medical Plaza 2050 Kenny Road, Columbus, Ohio, United States
91	The RESPOND Registry	Partial Thickness Wound, Pressure Ulcer, Venous Ulcer, (and 5 more...)	Device: PuraPly™ Antimicrobial Wound Matrix	2017-02-21	Advanced Wound Care Center at Yavapai Regional Medical Center, Prescott Valley, Arizona, United States; Jupiter Medical Center, Jupiter, Florida, United States; West Gables Rehab Hospital, Miami, Florida, United States; (and 12 more...)
92	Dental Prophylaxis and Rheumatoid Arthritis	Rheumatoid Arthritis, Periodontitis, Gingivitis, Dental Prophylaxis	Procedure: Dental Prophylaxis	2017-02-28	University Hospital Heidelberg, Heidelberg, Germany
93	Protozoans in Biofilm From Patients With Periodontitis	Periodontitis, Adult	Other: non applicable	2017-04-10	Catherine BISSON, Nancy, France
94	Essential Oils With and Without Alcohol: Substantivity and Antiplaque Effect	Oral Biofilm, Dental Plaque, Periodontitis	Drug: Essential oils, Alcohol free essential oils, Water	2017-05-02	University of Santiago de Compostela, Santiago de Compostela, A Coruña, Spain
95	Efficacy of BLASTX in Catheter Associated Bacteriuria Versus Standard of Care (SOC)	Urinary Tract Infections	Device: BLASTX Gel, McKesson Jelly	2017-05-24	American Medical Research Institute, Celebration, Florida, United States
96	Activated Carbon Interphase Effect on Biofilm and Total Bacterial Load	Wound Infection	Device: Zorflex Activated Carbon Dressing, Standard of Care	2017-06-26	Circleville Foot & Ankle, LLC, Circleville, Ohio, United States; Hocking Valley Community Hospital, Logan, Ohio, United States
97	Bacterial Biofilms in Reconstructive Breast Prostheses Following Mastectomy	Breast Implant Infection, Mammoplasty	Other: Normal saline, Cefazolin; Procedure: Skin biopsy, (and 7 more...)	2017-07-25	Washington University School of Medicine, Saint Louis, Missouri, United States
98	Betadine Rinses for Chronic Rhinosinusitis Prospective Cohort Study	Chronic Rhinosinusitis (Diagnosis)	Drug: Povidone-Iodine, Budesonide	2017-07-28	St. Paul's Hospital, Vancouver, British Columbia, Canada
99	Cleansing Efficacy of Waist-shaped Interdental Brushes.	Periodontitis, Adult	Device: waist-shaped interdental brush, cylindric interdental brush	2017-09-01	Medical University of Innsbruck, Innsbruck, Austria
100	A Study of the Safety and Tolerability of Inhaled SNSP113 in Healthy Subjects and Subjects With Stable Cystic Fibrosis	Lung Diseases, Pulmonary Disease, Cystic Fibrosis, (and 13 more...)	Drug: Inhaled SNSP113, Inhaled Placebo	2017-09-28	Royal Brompton Hospital, London, England, United Kingdom; Celerio, Belfast, Northern Ireland, United Kingdom
101	Efficacy of Sub-gingival Air-polishing With Erythritol in the Treatment of Periodontitis	Periodontitis, Adult; Periodontitis, Aggressive	Device: Perioflow and Erythritol powder and ultrasonic debridement, Airflow and Erythritol powder and ultrasonic debridement	2018-02-28	Magda Mensi, Brescia, Lombardia, Italy
102	Xylitol for Chronic Sinusitis	Chronic Rhinosinusitis, Rhinosinusitis, Sinusitis, (and 4 more...)	Drug: Xylitol, Saline	2018-03-01	Ochsner Medical Center, New Orleans, Louisiana, United States
103	Evaluation of the Effectiveness of Fibrous Foods, Sugar-free Gomes and Rolly Brush® in the Dental Biofilm Removal	Self Cleaning	Device: Comparison of dental biofilm removal.	2018-03-15	Periodontics Clinic, Department of Dentistry, Diamantina, Minas Gerais, Brazil
104	The Impact of Different Citrate Concentrations as Locking Solutions on Development of Biofilm and Function of Hemodialysis Catheters	End-Stage Kidney Disease, Renal Dialysis, Central Venous Catheter, Biofilms	Other: 4% sodium citrate, 30% sodium citrate	2018-04-11	University Medical Centre Ljubljana, Ljubljana, Slovenia
105	Evaluation of Anti-biofilm Effects of Ferumoxytol (Feraheme) Using an in Situ Biofilm Demineralization Model	Dental Caries	Drug: Ferumoxytol/Hydrogen peroxide, Hydrogen Peroxide, Water	2018-06-07	Oral Health Research Institute, Indianapolis, Indiana, United States; University of Pennsylvania, School of dental medicine, Philadelphia, Pennsylvania, United States
106	Randomized and Controlled Clinical Trial to Evaluate Bacterial Adhesion on Multi-Im® Transepithelial Components	Biofilm Formation	Device: Multi-Im Machined transepithelial component, Multi-Im Nanogolden transepithelial component, Multi-Im Ti-Golden transepithelial component	2018-07-16	Clínica Eduardo Anitua, Vitoria, Spain
107	The Anti-microbial Effect of Titanium Dioxide Nano Particles in Complete Dentures Made for Edentulous Patients	Candida Infection, Denture Stomatitis	Combination Product: Titanium Dioxide Nanoparticles	2018-10-15
108	Assessment of the Improvement of Wound Healing Rate and Wound Bioburden With the Combination of Next Science Wound Gel and Wash	Chronic Wound	Device: Next Science Group, Control Group; Antibacterial Control Group	2018-10-17	Advancing the Zenith of Healthcare, Milwaukee, Wisconsin, United States
109	IFI16 is a Periodontitis Modulating Protein	Severe Periodontitis, Acute Inflammatory Response	Other: Customized acrylic mouthguard	2018-10-18	University of North Carolina at Chapel Hill, Chapel Hill, North Carolina, United States
110	Safety and Efficacy in Patients Treated for Hip or Knee PJI With Vancomycin and Tobramycin Joint Irrigation	Prosthetic Joint Infection	Combination Product: vancomycin hydrochloride and tobramycin sulfate	2018-10-26	Covenant Hospital, Saginaw, Michigan, United States; Ortho Carolina Research Institute, Charlotte, North Carolina, United States; SSM Health Bone and Joint Hospital at St. Anthony, Oklahoma City, Oklahoma, United States; University of Pittsburgh, Pittsburgh, Pennsylvania, United States
111	Investigating Ultrasound Debridement in Wound Care	Diabetes	Procedure: ULTRASOUND DEBRIDEMENT, STANDARD CARE GROUP	2018-11-01
112	Interdental Microbiota Among Adolescents	Dental Caries, Gingivitis	Device: Interdental brushes	2018-11-01	TRAMINI, Montpellier, France
113	New Strategies for Biofilm Related Infections	Prosthetic Joint Infection	Diagnostic Test: synovial calprotectin, confocal laser microscopy	2018-11-02	IRCCS Istituto Ortopedico Galeazzi, Milano, MI, Italy
114	Investigation of a Novel Wound Gel to Improve Wound Healing in Chronic Wounds	Wound Infection	Drug: Benzalkonium Gel, Other: standard of care topical gel, Procedure: Debridement, and 2 more…	2018-11-19	Medstar Georgetown University Hospital, Washington, District of Columbia, United States
115	University of New Mexico Dental Hygiene	Oral Plaque Biofilm	Other: Floss	2019-01-07	University of New Mexico, Albuquerque, New Mexico, United States
116	Use of the xCELLigence System for Quantification of Bacterial Biofilm's Real Time Formation and Antibiotics Selection.	Chronic Periodontitis, Periodontal Bone Loss, Resistance Bacterial	Procedure: SCALE AND ROOT PLANING; Drug: ADJUNTIVE ANTIBIOTICS; Diagnostic Test: MICROBIAL SAMPLING	2019-02-08	Marta Reglero Santaolaya, Valencia, Spain
117	Procellera® Compared to Standard of Care Treatment in Mitigating Biofilm Formation in Acute Trauma and Burn Wounds	Trauma-related Wound, Burn, Partial Thickness	Device: Procellera®, Standard of Care	2019-02-28	Brooke Army Medical Center, Fort Sam Houston, Texas, United States
118	Oncological Critically Ill Patients' Biofilm Pathogens Identification	Oncology, Critical Illness, Sepsis, Hospital Infection		2019-06-05	Regional Institute of Oncology, Iasi, Romania
119	Clinical Assessment of Next Science Wound Gels in Healing Below the Knee Amputation Surgical Wound Compared to SOC	Surgical Wound, Surgical Site Infection, Surgical Wound Infection, (and 2 more...)	Device: Next Science Wounds Gels	2019-10-01
120	Nitric Oxide Releasing Sinus Irrigation (NOSi) to Treat Recalcitrant Chronic Rhinosinusitis (RCRS)	Chronic Sinusitis	Drug: Nitric Oxide, Budesonide	2019-10-27	St. Paul's Hospital, Vancouver, British Columbia, Canada
	Not applicable or not indicated
	Early Phase 1
	Phase 1
	Phase 2
	Phase 3
	Phase 4
