# Supplementary material for: How well are we translating biofilm research from bench-side to bedside?
Source: Biofilm. 2020 Jun 5;2:100028. doi: 10.1016/j.bioflm.2020.100028 (PMC7798461; doi:10.1016/j.bioflm.2020.100028)
Supplement: Multimedia component 5 [file mmc5.xlsx]

## Sheet: Sheet1
Supplemental Table 5. Anti-biofilm clinical trials
	Study Title	Conditions	Interventions	Study Start	Locations	Phase
1	Evaluation of Anti-biofilm Effects of Ferumoxytol (Feraheme) Using an in Situ Biofilm Demineralization Model	Dental Caries	Drug: Ferumoxytol/Hydrogen peroxide, Hydrogen Peroxide, Water	2018-06-07	Oral Health Research Institute, Indianapolis, Indiana, United States; University of Pennsylvania, School of dental medicine, Philadelphia, Pennsylvania, United States	early phase 1
2	Ex Vivo Microbiological Assessment of an Anti-biofilm Catheter in Acute Dialysis Application	Hemodialysis	Device: GamCath® central venous catheter, GamCath Dolphin® Protect central venous catheter	2007-08-01	Universitaetsklinikum Tuebingen, Tuebingen, Germany	NA
3	Investigation of a Novel Wound Gel to Improve Wound Healing in Chronic Wounds	Wound Infection	Drug: Benzalkonium Gel, Other: standard of care topical gel, Procedure: Debridement, and 2 more…	2018-11-19	Medstar Georgetown University Hospital, Washington, District of Columbia, United States	4
4	A Novel Catheter Lock Solution for Treatment of Tunneled Hemodialysis Catheter-Associated Bacteremia	End-Stage Renal Disease, Hemodialysis Catheter-associated Infection	Drug: catheter lock solution consisting of N-acetylcystein, tigecycline and heparin	2006-10-01	Ben Taub General Hospital, Houston, Texas, United States; Michael E. DeBakey VA Medical Center, Houston, Texas, United States; The Methodist Hospital, Houston, Texas, United States	1
5	Ceftobiprole's Cerebrospinal Fluid Penetration in Patients With External Ventricular Derivation (CEFTO-EVD)	Pharmacokinetics, Cerebral Ventriculitis, Cephalosporins, Cerebrospinal Fluid		2019-07-02	Spedali Civili di Brescia, Brescia, Italy	NA
6	Role of N-Acetylcysteine in Treatment of Bacterial Vaginosis	Bacterial Vaginosis	Drug: N-Acetyl cysteine, Metronidazole + N-Acetyl cysteine, metronidazole	2013-03-01	Minia university hospital for gynecology and obstetrics Minia, Egypt	4
	Not included in Supplemental Table 4
